# Supplementary material for: Automated inverse optimization facilitates lower doses to normal tissue in pancreatic stereotactic body radiotherapy
Source: PLoS One. 2018 Jan 19;13(1):e0191036. doi: 10.1371/journal.pone.0191036 (PMC5774747; doi:10.1371/journal.pone.0191036)
Supplement: S1 Dataset — The content of the file is patient number, dose from the treatment plan, dose from the automated-inverse optimization plan. The file names in the FileData.zip indicate the type of the DI (e.g. bowel.0.02 indicates that this is doze to 2% of the bowel). (ZIP) [file pone.0191036.s001.zip]

Archive with 9 entries (9 files):
- FileData/bowel.0.02.Treatment.Auto.absolute.dat
- FileData/cord.0.02.Treatment.Auto.absolute.dat
- FileData/duodenum.0.02.Treatment.Auto.absolute.dat
- FileData/liver.gEUD.1.0.Treatment.Auto.absolute.dat
- FileData/lt_kidney.gEUD.1.0.Treatment.Auto.absolute.dat
- FileData/PTV35_pancreas.0.05.Treatment.Auto.absolute.dat
- FileData/PTV35_pancreas.0.95.Treatment.Auto.absolute.dat
- FileData/rt_kidney.gEUD.1.0.Treatment.Auto.absolute.dat
- FileData/stomach.0.02.Treatment.Auto.absolute.dat
