# Supplementary material for: Automated inverse optimization facilitates lower doses to normal tissue in pancreatic stereotactic body radiotherapy
Source: PLoS One. 2018 Jan 19;13(1):e0191036. doi: 10.1371/journal.pone.0191036 (PMC5774747; doi:10.1371/journal.pone.0191036)
Supplement: S1 Dataset — The content of the file is patient number, dose from the treatment plan, dose from the automated-inverse optimization plan. The file names in the FileData.zip indicate the type of the DI (e.g. bowel.0.02 indicates that this is doze to 2% of the bowel). (ZIP) [file pone.0191036.s001.zip › FileData/bowel.0.02.Treatment.Auto.absolute.dat]

1	2080.09000	1639.21000
2	1015.73000	707.82300
3	1429.36000	934.16000
4	2034.94000	1987.79000
5	2072.52000	1965.37000
6	789.54800	646.29300
7	1911.81000	1956.43000
8	1747.26700	1862.27400
9	1198.55500	724.89500
10	1168.97000	1560.39000
11	1785.87000	1302.76000
12	1607.83000	1703.87000
