# Supplementary material for: Automated inverse optimization facilitates lower doses to normal tissue in pancreatic stereotactic body radiotherapy
Source: PLoS One. 2018 Jan 19;13(1):e0191036. doi: 10.1371/journal.pone.0191036 (PMC5774747; doi:10.1371/journal.pone.0191036)
Supplement: S1 Dataset — The content of the file is patient number, dose from the treatment plan, dose from the automated-inverse optimization plan. The file names in the FileData.zip indicate the type of the DI (e.g. bowel.0.02 indicates that this is doze to 2% of the bowel). (ZIP) [file pone.0191036.s001.zip › FileData/cord.0.02.Treatment.Auto.absolute.dat]

1	1157.8000		523.92300
2	658.51900		450.54800
3	766.20100		494.18300
4	669.42100		392.60800
5	792.33300		578.87900
6	816.57000		529.34400
7	606.43300		246.28800
8	404.68100		469.26900
9	461.83800		250.24500
10	496.77200		404.76300
11	1061.9100		844.73600
12	832.02300		731.65500
