# Supplementary material for: Automated inverse optimization facilitates lower doses to normal tissue in pancreatic stereotactic body radiotherapy
Source: PLoS One. 2018 Jan 19;13(1):e0191036. doi: 10.1371/journal.pone.0191036 (PMC5774747; doi:10.1371/journal.pone.0191036)
Supplement: S1 Dataset — The content of the file is patient number, dose from the treatment plan, dose from the automated-inverse optimization plan. The file names in the FileData.zip indicate the type of the DI (e.g. bowel.0.02 indicates that this is doze to 2% of the bowel). (ZIP) [file pone.0191036.s001.zip › FileData/duodenum.0.02.Treatment.Auto.absolute.dat]

1	2947.17000	2580.83000
2	2570.40000	2401.77000
3	2994.73000	2736.81000
4	2720.81000	2247.06000
5	2228.86000	1427.52000
6	1876.76000	1356.77000
7	3178.91000	2971.31000
8	2101.30000		1842.94500
9	1904.94000	1077.95000
10	1492.47000	327.82100
11	2893.51000	2759.18000
12	2746.70000	2490.50000
