# Supplementary material for: Automated inverse optimization facilitates lower doses to normal tissue in pancreatic stereotactic body radiotherapy
Source: PLoS One. 2018 Jan 19;13(1):e0191036. doi: 10.1371/journal.pone.0191036 (PMC5774747; doi:10.1371/journal.pone.0191036)
Supplement: S1 Dataset — The content of the file is patient number, dose from the treatment plan, dose from the automated-inverse optimization plan. The file names in the FileData.zip indicate the type of the DI (e.g. bowel.0.02 indicates that this is doze to 2% of the bowel). (ZIP) [file pone.0191036.s001.zip › FileData/liver.gEUD.1.0.Treatment.Auto.absolute.dat]

1	391.91200	335.71400
2	143.05800	134.25200
3	48.05330	43.38580
4	100.04200	68.15610
5	433.18400	317.09900
6	339.59900	261.63200
7	171.71300	49.90860
8	140.94600	101.64100
9	115.49400	75.20770
10	100.01200	53.12540
11	289.55500	219.60500
12	188.69000	110.57300
