# Supplementary material for: Automated inverse optimization facilitates lower doses to normal tissue in pancreatic stereotactic body radiotherapy
Source: PLoS One. 2018 Jan 19;13(1):e0191036. doi: 10.1371/journal.pone.0191036 (PMC5774747; doi:10.1371/journal.pone.0191036)
Supplement: S1 Dataset — The content of the file is patient number, dose from the treatment plan, dose from the automated-inverse optimization plan. The file names in the FileData.zip indicate the type of the DI (e.g. bowel.0.02 indicates that this is doze to 2% of the bowel). (ZIP) [file pone.0191036.s001.zip › FileData/lt_kidney.gEUD.1.0.Treatment.Auto.absolute.dat]

1	374.77300	198.82100
2	271.74600	205.75700
3	373.60900	233.40000
4	276.08500	155.42700
5	150.06200	76.75890
6	236.83200	182.17300
7	214.70900	99.50850
8	140.83570	128.51720
9	154.85600	106.31400
10	119.57200	51.69040
11	488.89000	214.96200
12	189.40400	52.43370
