# Supplementary material for: Automated inverse optimization facilitates lower doses to normal tissue in pancreatic stereotactic body radiotherapy
Source: PLoS One. 2018 Jan 19;13(1):e0191036. doi: 10.1371/journal.pone.0191036 (PMC5774747; doi:10.1371/journal.pone.0191036)
Supplement: S1 Dataset — The content of the file is patient number, dose from the treatment plan, dose from the automated-inverse optimization plan. The file names in the FileData.zip indicate the type of the DI (e.g. bowel.0.02 indicates that this is doze to 2% of the bowel). (ZIP) [file pone.0191036.s001.zip › FileData/PTV35_pancreas.0.05.Treatment.Auto.absolute.dat]

1	3869.74000	3735.63000
2	3691.08000	4037.14000
3	3599.53000	3779.19000
4	3752.28000	3990.21000
5	3841.59000	3980.55000
6	3763.45000	4066.50000
7	3665.90000	4010.04000
8	2542.52000	2819.96000
9	2618.64000	2710.33000
10	3079.38000	3213.68000
11	3767.64000	4277.08000
12	3793.15000	4077.81000
