# Supplementary material for: Automated inverse optimization facilitates lower doses to normal tissue in pancreatic stereotactic body radiotherapy
Source: PLoS One. 2018 Jan 19;13(1):e0191036. doi: 10.1371/journal.pone.0191036 (PMC5774747; doi:10.1371/journal.pone.0191036)
Supplement: S1 Dataset — The content of the file is patient number, dose from the treatment plan, dose from the automated-inverse optimization plan. The file names in the FileData.zip indicate the type of the DI (e.g. bowel.0.02 indicates that this is doze to 2% of the bowel). (ZIP) [file pone.0191036.s001.zip › FileData/PTV35_pancreas.0.95.Treatment.Auto.absolute.dat]

1	3537.30000	3514.98000
2	3498.16000	3483.88000
3	3263.44000	3240.58000
4	3471.38000	3462.11000
5	3496.71000	3482.15000
6	3500.44000	3498.37000
7	3467.64000	3430.25000
8	2363.63000	2378.76000
9	2375.76000	2377.27000
10	2757.93000	2756.75000
11	3496.54000	3476.86000
12	3499.20000	3499.49000
