# Supplementary material for: Automated inverse optimization facilitates lower doses to normal tissue in pancreatic stereotactic body radiotherapy
Source: PLoS One. 2018 Jan 19;13(1):e0191036. doi: 10.1371/journal.pone.0191036 (PMC5774747; doi:10.1371/journal.pone.0191036)
Supplement: S1 Dataset — The content of the file is patient number, dose from the treatment plan, dose from the automated-inverse optimization plan. The file names in the FileData.zip indicate the type of the DI (e.g. bowel.0.02 indicates that this is doze to 2% of the bowel). (ZIP) [file pone.0191036.s001.zip › FileData/rt_kidney.gEUD.1.0.Treatment.Auto.absolute.dat]

1	637.48200	344.86300
2	349.41400	257.37300
3	190.18300	102.84400
4	403.99100	234.32600
5	375.50000	203.48900
6	23.61120	19.26490
7	697.86100	296.74700
8	25.33380	20.49774
9	22.57200	19.89257
10	152.03500	85.68460
11	845.36800	697.48100
12	264.19400	79.94580
