# Supplementary material for: Automated inverse optimization facilitates lower doses to normal tissue in pancreatic stereotactic body radiotherapy
Source: PLoS One. 2018 Jan 19;13(1):e0191036. doi: 10.1371/journal.pone.0191036 (PMC5774747; doi:10.1371/journal.pone.0191036)
Supplement: S1 Dataset — The content of the file is patient number, dose from the treatment plan, dose from the automated-inverse optimization plan. The file names in the FileData.zip indicate the type of the DI (e.g. bowel.0.02 indicates that this is doze to 2% of the bowel). (ZIP) [file pone.0191036.s001.zip › FileData/stomach.0.02.Treatment.Auto.absolute.dat]

1	3007.30000	2377.97000
2	1179.02900	488.34800
3	1880.76000	1396.13000
4	204.06000	205.94700
5	2346.07000	2185.26000
6	1300.31000	993.00400
7	1650.60000	2034.89000
8	1578.46200	1469.19400
9	1275.62000	1347.95000
10	1936.18300	1717.88900
11	3012.14000	2828.39000
12	1750.94000	1910.84000
